# Supplementary material for: ﻿First male description of Urodeta longa Sruoga & Kaila, 2019 from Thailand with identification keys to Asian species of Urodeta Stainton, 1869 (Lepidoptera, Elachistidae, Elachistinae)
Source: Zookeys. 2025 Aug 26;1250:1–12. doi: 10.3897/zookeys.1250.157014 (PMC12406021; doi:10.3897/zookeys.1250.157014)
Supplement: XML Treatment for Urodeta longa [file zookeys.1250.157014-treatment1.xml]

<!DOCTYPE tp:taxon-treatment
  PUBLIC "-//TaxonX//DTD Taxonomic Treatment Publishing DTD v0 20100105//EN" "tax-treatment-NSO.dtd">
<tp:taxon-treatment xmlns:tp="http://www.plazi.org/taxpub"><tp:treatment-meta><kwd-group><label>Taxon classification</label><kwd>
                <named-content content-type="kingdom">Animalia</named-content>
              </kwd><kwd>
                <named-content content-type="order">Lepidoptera</named-content>
              </kwd><kwd>
                <named-content content-type="family">Elachistidae</named-content>
              </kwd></kwd-group><mixed-citation publication-type="journal"><person-group><name><surname>Sruoga</surname><given-names>Virginijus</given-names></name><name><surname>Kaila</surname><given-names>Lauri</given-names></name><name><surname>Laine</surname><given-names>Erkka</given-names></name></person-group><article-title>﻿First male description of <italic><tp:taxon-name><tp:taxon-name-part taxon-name-part-type="genus" reg="Urodeta">Urodeta</tp:taxon-name-part> <tp:taxon-name-part taxon-name-part-type="species" reg="longa">longa</tp:taxon-name-part></tp:taxon-name></italic> Sruoga &amp; Kaila, 2019 from Thailand with identification keys to Asian species of <italic><tp:taxon-name><tp:taxon-name-part taxon-name-part-type="genus" reg="Urodeta">Urodeta</tp:taxon-name-part></tp:taxon-name></italic> Stainton, 1869 (<tp:taxon-name><tp:taxon-name-part taxon-name-part-type="order">Lepidoptera</tp:taxon-name-part></tp:taxon-name>, <tp:taxon-name><tp:taxon-name-part taxon-name-part-type="family">Elachistidae</tp:taxon-name-part></tp:taxon-name>, <tp:taxon-name><tp:taxon-name-part taxon-name-part-type="subfamily">Elachistinae</tp:taxon-name-part></tp:taxon-name>)</article-title><source>Zookeys</source><day>26</day><month>08</month><year>2025</year><volume>1250</volume><fpage>1</fpage><lpage>12</lpage><pub-id pub-id-type="doi">10.3897/zookeys.1250.157014</pub-id></mixed-citation></tp:treatment-meta><tp:nomenclature><label>﻿</label><tp:taxon-name><object-id xmlns:xlink="http://www.w3.org/1999/xlink" content-type="arpha" xlink:type="simple">F4E4014D-F5B3-5CF7-9331-74FD3082C1B6</object-id>
              <tp:taxon-name-part taxon-name-part-type="genus" reg="Urodeta">Urodeta</tp:taxon-name-part>
              <tp:taxon-name-part taxon-name-part-type="species" reg="longa">longa</tp:taxon-name-part>
            </tp:taxon-name><tp:taxon-authority>Sruoga &amp; Kaila, 2019</tp:taxon-authority><xref ref-type="fig" rid="F1">Figs 1</xref><xref ref-type="fig" rid="F2">, 2</xref><xref ref-type="fig" rid="F3">, 3</xref><xref ref-type="fig" rid="F4">, 4</xref></tp:nomenclature><tp:treatment-sec sec-type="material" id="SECID0E6HAE"><title>Material examined.</title><p>Thailand • 1 ♀ (holotype); Lampang, Muban Phichai; 4 Mar. 2017; gen. prep. VS1/29.03.19; <ext-link xmlns:xlink="http://www.w3.org/1999/xlink" xlink:href="http://id/luomus.fi/KR.36156" ext-link-type="uri" xlink:type="simple">http://id/luomus.fi/KR.36156</ext-link> [barcode unsuccessful] • 1 ♂; Lampang, Chae Hom; <named-content xmlns:xlink="http://www.w3.org/1999/xlink" content-type="dwc:verbatimCoordinates" xlink:type="simple"><named-content content-type="geo-json" specific-use="{&#34;type&#34;:&#34;Point&#34;,&#34;coordinates&#34;:[99.676900,18.724800]}" id="NCID0ENIAE" xlink:type="simple">18°43.488'N, 99°40.614'E</named-content></named-content>; 02 Mar. 2019; gen. prep. VS603 • 1 ♂; Thailand, Lampang, Chae Hom; 340 m a.s.l.; <named-content xmlns:xlink="http://www.w3.org/1999/xlink" content-type="dwc:verbatimCoordinates" xlink:type="simple"><named-content content-type="geo-json" specific-use="{&#34;type&#34;:&#34;Point&#34;,&#34;coordinates&#34;:[99.553055,18.721943]}" id="NCID0EVIAE" xlink:type="simple">18°43.3166'N, 99°33.1833'E</named-content></named-content>; 10 Dec. 2020; <ext-link xmlns:xlink="http://www.w3.org/1999/xlink" xlink:href="http://id/luomus.fi/F.469302" ext-link-type="uri" xlink:type="simple">http://id/luomus.fi/F.469302</ext-link>; • 1 ♀; Thailand, Lampang, Muban Phichai; 240 m a.s.l.; <named-content xmlns:xlink="http://www.w3.org/1999/xlink" content-type="dwc:verbatimCoordinates" xlink:type="simple"><named-content content-type="geo-json" specific-use="{&#34;type&#34;:&#34;Point&#34;,&#34;coordinates&#34;:[99.518333,18.304167]}" id="NCID0ECJAE" xlink:type="simple">18°18.25'N, 99°31.1'E</named-content></named-content>; 17 Feb. 2020; <ext-link xmlns:xlink="http://www.w3.org/1999/xlink" xlink:href="http://id/luomus.fi/F.470851" ext-link-type="uri" xlink:type="simple">http://id/luomus.fi/F.470851</ext-link>; gen. prep. VS611 • 1 ♂; same locality; 19 Feb. 2020; <ext-link xmlns:xlink="http://www.w3.org/1999/xlink" xlink:href="http://id/luomus.fi/F.470853" ext-link-type="uri" xlink:type="simple">http://id/luomus.fi/F.470853</ext-link>; gen. prep. VS610 • 2 ♂; same locality; 20 Feb. 2020; <ext-link xmlns:xlink="http://www.w3.org/1999/xlink" xlink:href="http://id/luomus.fi/F.470854" ext-link-type="uri" xlink:type="simple">http://id/luomus.fi/F.470854</ext-link>; gen. prep. VS638; <ext-link xmlns:xlink="http://www.w3.org/1999/xlink" xlink:href="http://id/luomus.fi/F.470855" ext-link-type="uri" xlink:type="simple">http://id/luomus.fi/F.470855</ext-link>; gen. prep. VS613 • 1 ♀; same locality; 23 Feb. 2020; <ext-link xmlns:xlink="http://www.w3.org/1999/xlink" xlink:href="http://id/luomus.fi/F.470856" ext-link-type="uri" xlink:type="simple">http://id/luomus.fi/F.470856</ext-link> • 1 ♂; same locality; 06 Jan. 2021; <ext-link xmlns:xlink="http://www.w3.org/1999/xlink" xlink:href="http://id/luomus.fi/F.469303" ext-link-type="uri" xlink:type="simple">http://id/luomus.fi/F.469303</ext-link>; gen. prep. VS612 • 2 ♂; same locality; 03 Mar. 2021; <ext-link xmlns:xlink="http://www.w3.org/1999/xlink" xlink:href="http://id/luomus.fi/F.469307" ext-link-type="uri" xlink:type="simple">http://id/luomus.fi/F.469307</ext-link>; gen. prep. VS639; <ext-link xmlns:xlink="http://www.w3.org/1999/xlink" xlink:href="http://id/luomus.fi/F.469300" ext-link-type="uri" xlink:type="simple">http://id/luomus.fi/F.469300</ext-link>; gen. prep. VS604 • 2 ♀; same locality; 06 Mar. 2021; <ext-link xmlns:xlink="http://www.w3.org/1999/xlink" xlink:href="http://id/luomus.fi/F.469305" ext-link-type="uri" xlink:type="simple">http://id/luomus.fi/F.469305</ext-link>; gen. prep. VS614; <ext-link xmlns:xlink="http://www.w3.org/1999/xlink" xlink:href="http://id/luomus.fi/F.469306" ext-link-type="uri" xlink:type="simple">http://id/luomus.fi/F.469306</ext-link>; M.J. Pellinen leg.; <named-content xmlns:xlink="http://www.w3.org/1999/xlink" content-type="dwc:institutional_code" xlink:title="Finnish Museum of Natural History, Helsinki, Finland" xlink:href="http://grbio.org/institution/finnish-museum-natural-history" xlink:type="simple">MZH</named-content>.</p></tp:treatment-sec><tp:treatment-sec sec-type="diagnosis" id="SECID0E5KAE"><title>Diagnosis.</title><p><italic><tp:taxon-name><tp:taxon-name-part taxon-name-part-type="genus" reg="Urodeta">Urodeta</tp:taxon-name-part> <tp:taxon-name-part taxon-name-part-type="species" reg="longa">longa</tp:taxon-name-part></tp:taxon-name></italic> is mostly similar to <italic><tp:taxon-name><tp:taxon-name-part taxon-name-part-type="genus" reg="Urodeta">U.</tp:taxon-name-part> <tp:taxon-name-part taxon-name-part-type="species" reg="jurateae">jurateae</tp:taxon-name-part></tp:taxon-name></italic> with both having a valva not divided into two separate lobes, a strongly sclerotization in the caudal part of the female genitalia, and the absence of signa. The main differences between <italic><tp:taxon-name><tp:taxon-name-part taxon-name-part-type="genus" reg="Urodeta">U.</tp:taxon-name-part> <tp:taxon-name-part taxon-name-part-type="species" reg="longa">longa</tp:taxon-name-part></tp:taxon-name></italic> and <italic><tp:taxon-name><tp:taxon-name-part taxon-name-part-type="genus" reg="Urodeta">U.</tp:taxon-name-part> <tp:taxon-name-part taxon-name-part-type="species" reg="jurateae">jurateae</tp:taxon-name-part></tp:taxon-name></italic> are: (1) the spine where sacculus meets cucullus is longer than its width at the base in <italic><tp:taxon-name><tp:taxon-name-part taxon-name-part-type="genus" reg="Urodeta">U.</tp:taxon-name-part> <tp:taxon-name-part taxon-name-part-type="species" reg="longa">longa</tp:taxon-name-part></tp:taxon-name></italic>, whereas in <italic><tp:taxon-name><tp:taxon-name-part taxon-name-part-type="genus" reg="Urodeta">U.</tp:taxon-name-part> <tp:taxon-name-part taxon-name-part-type="species" reg="jurateae">jurateae</tp:taxon-name-part></tp:taxon-name></italic> it is shorter than its width at the base; (2) the phallus in <italic><tp:taxon-name><tp:taxon-name-part taxon-name-part-type="genus" reg="Urodeta">U.</tp:taxon-name-part> <tp:taxon-name-part taxon-name-part-type="species" reg="longa">longa</tp:taxon-name-part></tp:taxon-name></italic> is without dorsal carina, in <italic><tp:taxon-name><tp:taxon-name-part taxon-name-part-type="genus" reg="Urodeta">U.</tp:taxon-name-part> <tp:taxon-name-part taxon-name-part-type="species" reg="jurateae">jurateae</tp:taxon-name-part></tp:taxon-name></italic> phallus is with paired palmate dorsal carina; (3) the antrum in <italic><tp:taxon-name><tp:taxon-name-part taxon-name-part-type="genus" reg="Urodeta">U.</tp:taxon-name-part> <tp:taxon-name-part taxon-name-part-type="species" reg="longa">longa</tp:taxon-name-part></tp:taxon-name></italic> is strongly sclerotized, with about 21–27 large and several small internal spines and dorsal wall without sclerotized plate, whereas in <italic><tp:taxon-name><tp:taxon-name-part taxon-name-part-type="genus" reg="Urodeta">U.</tp:taxon-name-part> <tp:taxon-name-part taxon-name-part-type="species" reg="jurateae">jurateae</tp:taxon-name-part></tp:taxon-name></italic> the antrum is membranous, with minute internal spines and the dorsal wall with large strongly sclerotized paired plate.</p><fig id="F1" position="float" orientation="portrait"><object-id xmlns:xlink="http://www.w3.org/1999/xlink" content-type="arpha" xlink:type="simple">1DD2E009-8C24-55B2-8F9A-3A72D3CD2A1D</object-id><label>Figure 1.</label><caption><p>Adults of <italic><tp:taxon-name><tp:taxon-name-part taxon-name-part-type="genus" reg="Urodeta">Urodeta</tp:taxon-name-part> <tp:taxon-name-part taxon-name-part-type="species" reg="longa">longa.</tp:taxon-name-part></tp:taxon-name></italic> A. Male, specimen F.470854; B. Female, specimen F.469305; C. Male head and antennae, specimen F.469302; D. Female head and antennae, specimen F.469306. Scale bars: 1 mm.</p></caption><graphic xmlns:xlink="http://www.w3.org/1999/xlink" xlink:href="zookeys-1250-001_article-157014__-g001.jpg" position="float" orientation="portrait" xlink:type="simple" id="oo_1402139.jpg"><uri content-type="original_file" xlink:type="simple">https://binary.pensoft.net/fig/1402139</uri></graphic></fig></tp:treatment-sec><tp:treatment-sec sec-type="description" id="SECID0EKPAE"><title>Description of male.</title><p>Forewing length 2.5–3.4 mm; wingspan 5.5–7.2 mm (<italic>n</italic> = 8). Head: frons, vertex, and neck tuft white, weakly mottled with light brown tipped scales; labial palpus straight, 0.5 as long as the width of head, white, with very weak admixture of pale brown; antenna 0.8 as long as length of forewing, scape white, mottled with light brown tipped scales, pecten white; flagellum brownish grey, weakly annulated with paler rings in basal part, flagellomeres bowl-shaped, unusually wide, especially in central part of flagellum. Thorax and tegula strongly mottled with scales basally white and distally greyish brown; forewing strongly mottled with scales basally white and distally from creamy brown to greyish brown; black, brown-tipped scales forming two small, blurred spots transversally arranged just before middle of wing, another small black-brown spot on fold at 1/4 from base of wing; fringe scales creamy white with some blackish brown tipped scales. Hindwing brownish grey, its fringe scales somewhat paler.</p><fig id="F2" position="float" orientation="portrait"><object-id xmlns:xlink="http://www.w3.org/1999/xlink" content-type="arpha" xlink:type="simple">F7971401-8E5C-5687-A9FB-787507BB68DD</object-id><label>Figure 2.</label><caption><p>Adults of <italic><tp:taxon-name><tp:taxon-name-part taxon-name-part-type="genus" reg="Urodeta">Urodeta</tp:taxon-name-part> <tp:taxon-name-part taxon-name-part-type="species" reg="longa">longa.</tp:taxon-name-part></tp:taxon-name></italic> A. Male head, fronto-lateral view, specimen F.469307; B. Male, lateral view, specimen F.469302; C. Ditto, specimen F.469307; D. Female, lateral view, specimen F.469306. Scale bars: 1 mm.</p></caption><graphic xmlns:xlink="http://www.w3.org/1999/xlink" xlink:href="zookeys-1250-001_article-157014__-g002.jpg" position="float" orientation="portrait" xlink:type="simple" id="oo_1402140.jpg"><uri content-type="original_file" xlink:type="simple">https://binary.pensoft.net/fig/1402140</uri></graphic></fig><p><bold><italic>Male genitalia</italic>.</bold> Tegumen weakly sclerotized, lateral margin strongly folded inwards. Uncus approximately 0.5× as long as tegumen, posterior margin membranous, without paired lobes. Basal arms of gnathos narrow, basally strongly sclerotized and membranous distally, spinose knob of gnathos as large as length of uncus, slightly ovate, spines anteriorly directed. Valva short and broad; costa somewhat wrinkled, weakly sclerotized, covered with several short setae, distally with sharp curved tip; sacculus convex, distally with sharp, claw-shaped process before terminal emargination; cucullus narrow and elongate, apex with small upcurved spine; inner processes of valva fused apically, with a few thin setae, forming weakly sclerotized transtilla. Ventral shield of the juxta about 2× as long as wide with strongly sclerotized median ridge; lateral membranous extension of the juxta apically bilobed, with few short setae, partly surrounds the phallus; juxta lobes approximately 4/5 as long as of ventral shield of juxta, distally tapered, with a few tiny setae. Vinculum U-shaped, narrow. Phallus apically fused to the juxta, longer than valva, slightly dilated in the proximal part, gradually tapered towards pointed apex, which is s-shaped in lateral view; insertion of ductus ejaculatorius dorso-laterally directed; caecum small; vesica with 6 or 7 large, straight cornuti, 4–6 smaller, bent ones in a cluster and about 10–15 small cornuti of varying size.</p><fig id="F3" position="float" orientation="portrait"><object-id xmlns:xlink="http://www.w3.org/1999/xlink" content-type="arpha" xlink:type="simple">629792DE-D1E1-5835-81B2-1BCB3E35F1ED</object-id><label>Figure 3.</label><caption><p>Male genitalia of <italic><tp:taxon-name><tp:taxon-name-part taxon-name-part-type="genus" reg="Urodeta">Urodeta</tp:taxon-name-part> <tp:taxon-name-part taxon-name-part-type="species" reg="longa">longa.</tp:taxon-name-part></tp:taxon-name></italic> A. General view, phallus removed, slide no. VS610; B. Phallus, slide no. VS610; C. Phallus, slide no. VS604; D. General view, phallus removed, slide no. VS612; E. Phallus, slide no. VS612; F. Phallus, slide no. VS613; G. Apical part of genitalia, slide no. VS613; H. Apical part of genitalia, slide no. VS603. Scale bars: 0.1 mm.</p></caption><graphic xmlns:xlink="http://www.w3.org/1999/xlink" xlink:href="zookeys-1250-001_article-157014__-g003.jpg" position="float" orientation="portrait" xlink:type="simple" id="oo_1402141.jpg"><uri content-type="original_file" xlink:type="simple">https://binary.pensoft.net/fig/1402141</uri></graphic></fig></tp:treatment-sec><tp:treatment-sec sec-type="biology" id="SECID0EJRAE"><title>Biology.</title><p>The host plant and early stages are unknown. Adults fly from mid-December until early March.</p></tp:treatment-sec><tp:treatment-sec sec-type="distribution" id="SECID0EORAE"><title>Distribution.</title><p>Known only from northern Thailand.</p></tp:treatment-sec><tp:treatment-sec sec-type="Barcode information" id="SECID0ETRAE"><title>Barcode information.</title><p>Nine specimens of <italic><tp:taxon-name><tp:taxon-name-part taxon-name-part-type="genus" reg="Urodeta">U.</tp:taxon-name-part> <tp:taxon-name-part taxon-name-part-type="species" reg="longa">longa</tp:taxon-name-part></tp:taxon-name></italic> were successfully barcoded. Intraspecific variation was 1.69%, branch length/distance to closest intra-generic match, <italic><tp:taxon-name><tp:taxon-name-part taxon-name-part-type="genus" reg="Urodeta">U.</tp:taxon-name-part> <tp:taxon-name-part taxon-name-part-type="species" reg="hibernella">hibernella</tp:taxon-name-part></tp:taxon-name></italic> (with the synonymic name <italic><tp:taxon-name><tp:taxon-name-part taxon-name-part-type="genus" reg="Urodeta">U.</tp:taxon-name-part> <tp:taxon-name-part taxon-name-part-type="species" reg="cisticolella">cisticolella</tp:taxon-name-part></tp:taxon-name></italic> (LNAUW3357-18), was 13.08%. See Discussion below.</p><fig id="F4" position="float" orientation="portrait"><object-id xmlns:xlink="http://www.w3.org/1999/xlink" content-type="arpha" xlink:type="simple">306FDBC0-B33E-5100-A12F-1B819B923FE5</object-id><label>Figure 4.</label><caption><p>Genitalia of <italic><tp:taxon-name><tp:taxon-name-part taxon-name-part-type="genus" reg="Urodeta">Urodeta</tp:taxon-name-part> <tp:taxon-name-part taxon-name-part-type="species" reg="longa">longa.</tp:taxon-name-part></tp:taxon-name></italic> A. Male genitalia, ventral view, specimen F.470854; B. Male genitalia, ventral view, valvae not spread, specimen F.470853; C. Male genitalia, lateral view, specimen F.469300; D. Male genitalia, latero-ventral view, specimen: Thailand, Lampang, Chae Hom, <named-content xmlns:xlink="http://www.w3.org/1999/xlink" content-type="dwc:verbatimCoordinates" xlink:type="simple"><named-content content-type="geo-json" specific-use="{&#34;type&#34;:&#34;Point&#34;,&#34;coordinates&#34;:[99.676900,18.724800]}" id="NCID0EQTAE" xlink:type="simple">18°43.488'N, 99°40.614'E</named-content></named-content>, 02.iii.2019; E. Male genitalia, dorsal view, phallus lifted upwards, specimen F.469303; F. Male genitalia, juxta, specimen F.470854; G. Female genitalia, antrum area, holotype; H. Ditto, slide no. VS611; I. Ditto, slide no. VS614 (A–F in glycerol before permanent mounting in Euparal). Scale bars: 0.1 mm.</p></caption><graphic xmlns:xlink="http://www.w3.org/1999/xlink" xlink:href="zookeys-1250-001_article-157014__-g004.jpg" position="float" orientation="portrait" xlink:type="simple" id="oo_1402142.jpg"><uri content-type="original_file" xlink:type="simple">https://binary.pensoft.net/fig/1402142</uri></graphic></fig></tp:treatment-sec></tp:taxon-treatment>
